# Supplementary material for: Tolerogenic Dendritic Cells Induce Apoptosis-Independent T Cell Hyporesponsiveness of SARS-CoV-2-Specific T Cells in an Antigen-Specific Manner
Source: Int J Mol Sci. 2022 Dec 2;23(23):15201. doi: 10.3390/ijms232315201 (PMC9740551; doi:10.3390/ijms232315201)
Supplement: Supplementary file 1 [file ijms-23-15201-s001.zip]

Archive with 1 entries (1 files):
- ijms-2055337-supplementary.pdf
